# Supplementary material for: Comparison of Growth and Physiological Effects of Soil Moisture Regime on Plantago maritima Plants from Geographically Isolated Sites on the Eastern Coast of the Baltic Sea
Source: Plants (Basel). 2024 Feb 25;13(5):633. doi: 10.3390/plants13050633 (PMC10934305; doi:10.3390/plants13050633)
Supplement: Supplementary file 1 [file plants-13-00633-s001.zip]

Archive with 2 entries (2 files):
- Suppl Figures.pdf
- Table Suppl.pdf
